# Supplementary material for: Comparative Transcriptome Profiling of Cold Exposure and β3-AR Agonist CL316,243-Induced Browning of White Fat
Source: Front Physiol. 2021 May 4;12:667698. doi: 10.3389/fphys.2021.667698 (PMC8129586; doi:10.3389/fphys.2021.667698)
Supplement: Supplementary Figure 2 — Gene ontology (GO) biological process analysis of commonly regulated genes in iWAT of mice upon cold exposure from two RNA-seq datasets. (A,B) GO enrichment analysis for overlapped upregulated (A) and downregulated (B) DEGs from iWAT of mice under cold exposure as shown in GSE86338 and GSE164219 datasets. [file Data_Sheet_2.XLSX]

## Sheet: Cold Cl common Up
Cold vs RT:GSE86338					Cold vs RT:GSE164219						CL316,243 vs PBS:GSE86338					CL316,243 vs PBS:GSE129083
gene	log2FC(a4/control)	pval	padj		gene	log2FC(C/N)	pval	padj		gene	log2FC(cl/control)	pval	padj		gene	log2FC	pvalue	padj
Cyp2b10	4.88638	1.46e-31	9.85e-30		Phospho1	3.42575	1.43e-51	2.07e-48		Ucp1	6.40635	0	0		Cox8b	5.07466	2.01e-58	3.24e-55
Fabp3	4.1261	1.95e-126	1.13e-123		Fabp3	3.17731	2.31e-28	6.01e-26		Cyp2b10	5.5641	5.77e-47	1.96e-45		Ucp1	5.0007	4.79e-38	3.02e-35
Ucp1	4.03534	0	0		Ucp1	3.07793	2.4e-30	7.6e-28		Cox7a1	4.93919	5.02e-295	1.58e-292		Cox7a1	4.61931	8.7e-68	2.1e-64
Cox7a1	3.29405	6.63e-100	2.69e-97		Fbp2	2.87714	1.24e-33	5.2e-31		Fabp3	4.85543	9.92e-221	1.87e-218		Cyp2b10	4.38456	7.64e-24	9.23e-22
Cpt1b	2.23248	1.47e-129	1.04e-126		Cpt1b	2.6498	2.94e-48	3.47e-45		Cpt1b	4.08882	0	0		Acaa1b	4.08865	1.07e-88	5.16e-85
Cox8b	2.18627	6.8e-77	1.72e-74		Cox7a1	2.53086	9.12e-15	5.37e-13		Phospho1	3.88307	3.97e-107	3.07e-105		Pla2g2e	3.86296	7.33e-31	2.13e-28
Phospho1	2.09731	1.33e-20	5.41e-19		Acaa1b	2.30879	1.2e-25	2.49e-23		Plin5	3.81121	0	0		Cpt1b	3.69829	2.9e-41	2.47e-38
Pla2g2e	2.06748	0.00109554	0.00724425		Cyp2b10	2.21368	7.25e-08	1.41e-06		Cox8b	3.48292	2.03e-230	4.01e-228		Fabp3	3.52949	2.28e-35	1.07e-32
Plin5	1.74494	2.78e-45	3.26e-43		Pla2g2e	2.14827	1.56e-13	7.61e-12		Pank1	3.44257	7.85e-172	1.07e-169		Sucla2	3.06497	7.71e-38	4.66e-35
Acaa1b	1.73689	6.76e-75	1.56e-72		Pank1	2.13004	1.36e-47	1.36e-44		Acaa1b	3.37108	0	0		Acadm	2.99618	7.53e-29	1.65e-26
Acaa2	1.55413	3.73e-130	2.88e-127		Plin5	1.92215	1.4e-18	1.46e-16		Pla2g2e	3.29451	3.46e-11	3.19e-10		Acadl	2.87006	1.69e-25	2.52e-23
Ndufa5	1.55267	4.96e-30	3.2e-28		Ldhb	1.80609	2.25e-18	2.26e-16		Acaa2	3.22947	0	0		Aco2	2.85309	6.31e-20	4.51e-18
Uqcr10	1.53972	1.43e-81	4e-79		Acadvl	1.71248	1.18e-18	1.25e-16		Sucla2	3.0862	0	0		Acadvl	2.83535	2.01e-30	5.41e-28
Fbp2	1.45509	2.12e-05	0.00021513		Acaa2	1.68907	3.02e-17	2.62e-15		Acadvl	2.87503	5.97e-266	1.49e-263		Cycs	2.70697	4.16e-33	1.55e-30
Uqcrq	1.44315	4.37e-15	1.28e-13		Suclg1	1.68818	1.02e-18	1.09e-16		Aco2	2.83168	0	0		Uqcrq	2.7008	2.1e-31	6.36e-29
Cycs	1.40339	1.06e-82	3.02e-80		Cox8b	1.63146	1.23e-07	2.3e-06		Fbp2	2.75168	5.25e-24	9.61e-23		Acaa2	2.55461	1.28e-23	1.49e-21
Suclg1	1.34965	5.05e-75	1.19e-72		Aco2	1.62077	3.62e-28	9.23e-26		Acadl	2.68266	0	0		Uqcrfs1	2.55313	1.04e-30	2.96e-28
Pank1	1.32733	2.04e-14	5.67e-13		Cycs	1.59927	1.89e-19	2.28e-17		Acadm	2.67529	3.44e-297	1.12e-294		Fbp2	2.487	1.48e-14	5.46e-13
Ndufs6	1.29712	1.84e-41	1.86e-39		Sucla2	1.58317	1.07e-26	2.4e-24		Suclg1	2.65579	0	0		Pdhb	2.4594	1.09e-25	1.69e-23
Ndufc1	1.29286	2.6e-33	1.89e-31		Acadl	1.50957	7.42e-31	2.54e-28		Cycs	2.6305	4.03e-301	1.38e-298		Cyc1	2.42021	2.75e-27	4.99e-25
Coq7	1.28944	5.04e-22	2.2e-20		Uqcrc1	1.44308	9.29e-12	3.34e-10		Uqcrc1	2.46967	4.32e-297	1.38e-294		Sdsl	2.39537	3.62e-16	1.68e-14
Pdhb	1.27056	4.73e-80	1.28e-77		Uqcrfs1	1.43564	7.14e-14	3.7e-12		Pdhb	2.41734	0	0		Plin5	2.34309	5.41e-15	2.17e-13
Acadvl	1.2648	3.24e-60	5.52e-58		Cox17	1.41891	1.48e-08	3.28e-07		Uqcrfs1	2.38287	0	0		Cox5a	2.32752	7.96e-33	2.89e-30
Cox7b	1.25652	1.41e-70	3.12e-68		Cox5a	1.40146	5.35e-11	1.75e-09		Ndufv1	2.36334	1.06e-145	1.19e-143		Phospho1	2.32521	8.54e-20	6.05e-18
Cox6b1	1.24056	4.46e-45	5.12e-43		Mcee	1.37436	8.63e-16	5.76e-14		Ldhb	2.31038	2.53e-123	2.31e-121		Uqcr10	2.25628	8.88e-32	2.8e-29
Sucla2	1.21233	1.03e-63	1.85e-61		Ndufa5	1.30283	1.28e-07	2.38e-06		Ndufa10	2.28736	6.34e-150	7.41e-148		Pank1	2.22783	2.39e-33	9.11e-31
Ndufb5	1.20703	1.1e-10	2.28e-09		Ndufv2	1.28704	8.6e-11	2.7e-09		Uqcr10	2.28502	9.62e-190	1.45e-187		Cox6b1	2.22467	2.07e-25	3.03e-23
Uqcrb	1.19662	1.16e-51	1.62e-49		Cox6b1	1.27874	2.45e-08	5.15e-07		Uqcrq	2.19426	2.74e-39	7.79e-38		Ndufv1	2.19247	8.52e-24	1.02e-21
Cox5a	1.19108	2.31e-15	6.96e-14		Ndufb6	1.23504	9.03e-10	2.46e-08		Cyc1	2.19329	1.51e-241	3.4e-239		Uqcrc1	2.14678	1.52e-20	1.15e-18
Cox5b	1.16898	3.56e-68	7.4e-66		Ndufa11	1.21466	2.87e-07	4.85e-06		Ndufb6	2.17812	1.14e-189	1.71e-187		Ndufb6	2.1389	3.53e-29	8.12e-27
Cyc1	1.16561	3.86e-66	7.63e-64		Acadm	1.20848	1.98e-21	2.83e-19		Cox7b	2.16884	7.24e-222	1.38e-219		Ndufb8	2.13598	3.71e-23	4.07e-21
Aco2	1.16184	4.09e-84	1.23e-81		Ndufab1	1.20734	1.11e-11	3.93e-10		Ndufs8	2.1496	3.29e-189	4.88e-187		Ldhb	2.10484	1.1e-22	1.11e-20
Ndufb6	1.1587	7.82e-43	8.39e-41		Cyc1	1.20611	1.09e-09	2.94e-08		Sdsl	2.13139	9.45e-20	1.48e-18		Ndufab1	2.09266	1.36e-32	4.71e-30
Ndufs4	1.15455	5.82e-31	3.87e-29		Cox7b	1.20528	4.62e-09	1.12e-07		Ndufb8	2.12131	1.58e-225	3.05e-223		Ndufc1	2.07534	4.99e-28	1.02e-25
Ndufab1	1.14904	1.81e-12	4.37e-11		Sdhb	1.20445	9.91e-11	3.09e-09		Coq7	2.10949	1.08e-77	6.01e-76		Ndufs5	2.03174	9.01e-25	1.21e-22
Uqcrfs1	1.14258	7.68e-62	1.35e-59		Uqcrh	1.20126	4.37e-07	7.11e-06		Cox5a	2.10648	9.73e-55	3.75e-53		Cox5b	2.00197	4.48e-21	3.63e-19
Cox17	1.14022	3.37e-05	0.00032763		Ndufv1	1.18618	1.19e-09	3.16e-08		Sdhb	2.07135	4.78e-149	5.51e-147		Cox4i1	1.99045	2.17e-19	1.47e-17
Uqcrh	1.11942	6.87e-47	8.55e-45		Sdsl	1.18234	4.53e-05	0.00045291		Uqcrb	2.05936	2.81e-197	4.51e-195		Coq7	1.97291	8.93e-20	6.28e-18
Ndufa11	1.11745	8.28e-35	6.29e-33		Ndufa3	1.18159	8.15e-07	1.27e-05		Ndufa5	1.97347	3.86e-54	1.48e-52		Cox7b	1.94578	7.23e-23	7.49e-21
Ndufa3	1.10928	2.18e-37	1.86e-35		Uqcr10	1.17734	1.77e-06	2.55e-05		Ndufab1	1.9611	1.25e-90	8e-89		Ndufa10	1.93037	1.67e-16	8.21e-15
Ndufv1	1.10754	4.84e-23	2.26e-21		Ndufc1	1.16967	2.65e-07	4.54e-06		Ndufc1	1.94369	7.86e-93	5.09e-91		Suclg1	1.92144	2.97e-17	1.57e-15
Sdsl	1.10728	4.05e-05	0.00038399		Ndufs8	1.1622	4.39e-06	5.72e-05		Cox5b	1.92189	9.95e-203	1.66e-200		Sdhb	1.9168	4.49e-15	1.83e-13
Ndufb8	1.10184	5.62e-54	8.42e-52		Ndufa10	1.15825	6.69e-11	2.14e-09		Cox6b1	1.90994	3.98e-113	3.27e-111		Cox7c	1.88907	1.64e-22	1.61e-20
Ndufa10	1.08378	6.39e-39	6.09e-37		Pdhb	1.14615	3.56e-12	1.38e-10		Ndufs6	1.85333	1.82e-108	1.43e-106		Uqcrb	1.85578	3.31e-18	1.95e-16
Mcee	1.08032	4.61e-15	1.35e-13		Ndufb5	1.1431	3.72e-07	6.16e-06		Ndufs5	1.80763	5.99e-116	5e-114		Ndufv2	1.77946	5.82e-21	4.69e-19
Cox4i1	1.07997	4.86e-07	6.66e-06		Ndufs6	1.13568	3.55e-06	4.76e-05		Cox17	1.78724	1.62e-34	4.09e-33		Ndufs6	1.75081	3.68e-22	3.49e-20
Atp5d	1.05981	1.31e-49	1.72e-47		Ndufs4	1.12505	2.7e-08	5.63e-07		Ndufb5	1.78473	6.16e-64	2.86e-62		Ndufa5	1.73601	3.94e-23	4.29e-21
Uqcrc1	1.05528	9.42e-55	1.43e-52		Atp5d	1.12314	3.32e-06	4.49e-05		Uqcrh	1.78212	3.67e-128	3.48e-126		Uqcrh	1.67493	6.87e-18	3.88e-16
Ldhb	1.05253	9.32e-23	4.24e-21		Ndufb8	1.12092	3.25e-07	5.44e-06		Ndufa11	1.76628	5.2e-91	3.33e-89		Ndufb5	1.66071	9.13e-20	6.4e-18
Ndufs8	1.04816	1.82e-32	1.27e-30		Uqcrq	1.10899	2.12e-05	0.00023285		Atp5d	1.76324	2.34e-169	3.07e-167		Ndufs4	1.63448	1.26e-22	1.26e-20
Cox7c	1.04117	6.23e-36	4.97e-34		Cox7c	1.10811	3.45e-08	7.07e-07		Ndufv2	1.74545	1.6e-104	1.19e-102		Atp5d	1.61466	6.43e-15	2.56e-13
Acadl	1.04034	7.29e-69	1.55e-66		Uqcrb	1.10361	3.27e-08	6.71e-07		Ndufs4	1.73452	2.56e-80	1.47e-78		Cox17	1.61385	7.91e-22	7e-20
Sdhb	1.0375	1.41e-38	1.31e-36		Coq7	1.09225	1.12e-09	3.02e-08		Ndufa3	1.68709	1.35e-102	9.77e-101		Ndufs8	1.61238	2.51e-17	1.33e-15
Ndufs5	1.03337	1.23e-28	7.41e-27		Cox4i1	1.08023	1.04e-06	1.57e-05		Cox7c	1.68545	1.86e-105	1.39e-103		Ndufa11	1.60333	7.66e-22	6.82e-20
Ndufv2	1.02375	4.77e-32	3.26e-30		Cox5b	1.06224	8.48e-06	0.00010381		Mcee	1.67736	5.21e-45	1.68e-43		Ndufa3	1.42153	5.56e-17	2.87e-15
Acadm	1.00944	4.55e-38	4.07e-36		Ndufs5	1.0329	1.99e-06	2.83e-05		Cox4i1	1.47741	2.09e-21	3.5e-20		Mcee	1.22008	1.37e-10	3.1e-09

## Sheet: Cold unique Up
	Cold vs RT:GSE86338					Cold vs RT:GSE164219
	log2FC(a4/control)	pval	padj			log2FC(C/N)	pval	padj
Gk	1.13656	0.00106507	0.00707455		Gk	3.25121	2.15e-55	3.99e-52
Alas2	1.64921	1.76e-22	7.88e-21		Alas2	1.00797	1.32e-07	2.44e-06
Lipg	1.53081	1.58e-14	4.42e-13		Lipg	1.82688	1.07e-06	1.61e-05

## Sheet: CL unique Up
	CL316,243 vs PBS:GSE86338					CL316,243 vs PBS:GSE129083
gene	log2FC(cl/control)	pval	padj			log2FC	pvalue	padj
Lipf	3.62311	3.52e-06	1.91e-05		Lipf	6.73853	1.42e-09	2.69e-08
Elovl6	2.90168	0	0		Gys2	3.74992	2e-11	5.18e-10
Pafah2	2.65601	1.68e-88	1.05e-86		Agpat2	3.34311	1.06e-20	8.12e-19
Gnao1	2.64975	1.62e-84	9.65e-83		Acly	3.30217	2.96e-25	4.25e-23
Ehhadh	2.63421	0	0		Fasn	3.2278	4.8e-11	1.17e-09
Acot1	2.61948	7.15e-09	5.32e-08		Aldh3b2	3.04812	4.89e-37	2.83e-34
Hadha	2.56476	0	0		Gnao1	2.96036	2.08e-24	2.74e-22
Agpat2	2.55521	0	0		Elovl6	2.8921	3.04e-18	1.81e-16
Hadhb	2.5382	1.55e-230	3.1e-228		Me1	2.73208	9.81e-18	5.47e-16
Impa2	2.46439	1.99e-44	6.31e-43		Dlat	2.66461	1.05e-28	2.24e-26
Pfkl	2.44885	2.88e-171	3.87e-169		Echdc1	2.62686	2.97e-36	1.57e-33
Gys2	2.44455	3.07e-123	2.78e-121		Idh3a	2.51554	4.4e-22	4.11e-20
Pgam1	2.43906	0	0		Acss2	2.49397	3.81e-26	6.08e-24
Idh3b	2.25952	0	0		Gck	2.45923	1.19e-07	1.65e-06
Eno1b	2.24661	2.8e-186	4.08e-184		Cpt2	2.43083	4.24e-20	3.06e-18
Idh3a	2.24276	0	0		Hadha	2.41059	3.32e-20	2.41e-18
Coq6	2.23893	9.66e-97	6.53e-95		Hadhb	2.38834	4.28e-19	2.76e-17
Dlat	2.23755	2.46e-285	7.04e-283		Pdhx	2.37527	4.39e-40	3.35e-37
Sdhd	2.20208	4.06e-216	7.48e-214		Chpt1	2.3645	3.27e-17	1.71e-15
Ndufa1	2.18685	7.77e-209	1.35e-206		Tkt	2.34724	5.86e-12	1.63e-10
Aldh3b2	2.17485	6.21e-72	3.17e-70		Tst	2.33112	5.96e-26	9.39e-24
Cox6a1	2.14416	2.01e-305	6.98e-303		Ephx2	2.32064	2.13e-10	4.65e-09
Acads	2.13497	8.57e-286	2.5e-283		Hsd17b12	2.30022	6.7e-21	5.31e-19
Ndufa9	2.13051	1.06e-236	2.23e-234		Pgd	2.26423	9.19e-20	6.41e-18
Idh3g	2.12592	7.31e-105	5.45e-103		Pnpla3	2.26029	9.32e-12	2.55e-10
Eno1	2.12394	2.96e-292	9.11e-290		Cox6a1	2.25021	4e-22	3.77e-20
Uqcrc2	2.12026	7.6e-152	9.02e-150		Acaca	2.22874	1.24e-12	3.73e-11
Atp5b	2.10196	0	0		Mdh2	2.21738	8.69e-23	8.88e-21
Mecr	2.09568	1.03e-102	7.45e-101		Aldh1a7	2.20012	3.94e-16	1.82e-14
Pdhx	2.07859	1.43e-84	8.54e-83		Dlst	2.18221	1.15e-25	1.76e-23
Pgd	2.04845	6.29e-258	1.55e-255		Hadh	2.17847	3.06e-20	2.23e-18
Itpk1	2.03835	2.32e-101	1.66e-99		Acads	2.13049	1.7e-16	8.29e-15
Acly	2.02721	0	0		Aldoa	2.12431	3.81e-13	1.24e-11
Acsf3	1.99454	2.73e-122	2.43e-120		Sdhd	2.1123	1.59e-26	2.59e-24
Mdh2	1.99223	3.85e-238	8.23e-236		Uqcr11	2.10933	1.52e-23	1.73e-21
Hadh	1.98668	8.14e-231	1.65e-228		Pmm1	2.0827	2.07e-34	9.09e-32
Cpt2	1.97908	4.59e-190	7e-188		Pafah2	2.08017	2.49e-30	6.52e-28
Ndufs2	1.97861	1.24e-109	9.85e-108		Pgam1	2.05824	5.07e-27	8.98e-25
Ogdh	1.96253	0	0		Cs	2.05223	2.06e-16	9.85e-15
Echdc1	1.95811	6.08e-150	7.16e-148		Uqcrc2	2.04	6.03e-21	4.81e-19
Dld	1.95338	8.68e-174	1.19e-171		Atp5b	2.0351	5.81e-13	1.85e-11
Atp5k	1.94533	3.63e-164	4.55e-162		Ndufb9	2.03181	1.5e-20	1.14e-18
Acot4	1.93318	4.68e-33	1.14e-31		Ndufs2	2.02531	5.22e-22	4.82e-20
Bckdha	1.93289	4.41e-250	1.04e-247		Nsdhl	2.02078	6.14e-29	1.37e-26
Cox7a2	1.92106	1.5e-24	2.83e-23		Dld	2.01428	1.71e-22	1.68e-20
Cox6c	1.91628	1.56e-183	2.17e-181		Atp5j2	1.99393	2.86e-24	3.67e-22
Pdha1	1.91209	1.44e-289	4.35e-287		Acyp2	1.98047	1.23e-14	4.64e-13
Ptges2	1.90978	4.3e-78	2.42e-76		Acacb	1.95974	2.25e-10	4.9e-09
Fh1	1.90709	3.08e-193	4.83e-191		Ptges2	1.95758	9.54e-24	1.13e-21
Pgk1	1.88205	7.54e-214	1.37e-211		Atp5k	1.9575	1.25e-25	1.89e-23
Acyp2	1.85943	3.76e-44	1.19e-42		Ogdh	1.93373	2.47e-16	1.18e-14
Ndufb9	1.84767	5.73e-211	1.02e-208		Mecr	1.91325	1.04e-23	1.21e-21
Dlst	1.84623	7.6e-102	5.46e-100		Idh3b	1.89207	2.34e-18	1.42e-16
Pmm1	1.8317	1.1e-85	6.62e-84		Ndufa9	1.88993	1.75e-25	2.6e-23
Cyp2u1	1.83064	5.15e-24	9.44e-23		Ndufa4	1.85405	7.98e-20	5.68e-18
Tkt	1.82795	1.68e-110	1.35e-108		Cox6c	1.85297	2.33e-21	1.95e-19
Sdha	1.81878	1.15e-274	3.11e-272		Pcca	1.85078	2.87e-16	1.36e-14
Atp5a1	1.79569	5.41e-245	1.24e-242		Idh3g	1.83917	2.33e-16	1.11e-14
Pkm	1.7919	1.38e-210	2.44e-208		Echs1	1.83455	7.74e-16	3.45e-14
Lipt1	1.78657	2.01e-09	1.59e-08		Coq6	1.81631	1.26e-26	2.12e-24
Me1	1.77737	2.51e-273	6.69e-271		Pdha1	1.80009	7.61e-14	2.65e-12
Pcca	1.77439	1.93e-136	2.01e-134		Fh1	1.79919	3.84e-19	2.49e-17
Ndufv3	1.77065	1.45e-106	1.11e-104		Cyp51	1.79835	2.46e-24	3.18e-22
Acaca	1.75447	1.96e-267	4.99e-265		Sdha	1.79543	8.68e-15	3.34e-13
Fahd1	1.7397	2.7e-30	6.12e-29		Ndufs1	1.79182	1.98e-19	1.35e-17
Fasn	1.73322	4.74e-131	4.61e-129		Cdo1	1.77472	1.37e-11	3.64e-10
Uqcr11	1.73128	1.74e-90	1.1e-88		Ndufs3	1.7723	9.58e-21	7.39e-19
Mlycd	1.72873	2.56e-89	1.61e-87		Ndufa1	1.7715	2.45e-19	1.65e-17
Pygl	1.71421	8.29e-101	5.85e-99		Ndufb4	1.75101	4.34e-13	1.4e-11
Fdps	1.71148	9.9e-49	3.44e-47		Gale	1.73361	9.55e-21	7.39e-19
Cs	1.70656	3.17e-230	6.19e-228		Pgk1	1.73122	7.05e-28	1.4e-25
Ndufb4	1.70039	4.01e-74	2.13e-72		Ndufa12	1.72502	4.97e-18	2.89e-16
Hsd17b12	1.6957	0.0189742	0.0478221		Mdh1	1.72362	3.5e-15	1.46e-13
Dagla	1.69348	4.91e-32	1.18e-30		Atp5o	1.722	7.21e-17	3.68e-15
Ndufa6	1.68801	1.35e-59	5.79e-58		Acsl3	1.72081	5.22e-22	4.82e-20
Ndufs1	1.68284	3.21e-98	2.18e-96		Acat2	1.72009	3.97e-21	3.26e-19
Ndufb11	1.66978	4.17e-134	4.13e-132		Acat1	1.71342	2.4e-14	8.66e-13
Acat1	1.65939	2.93e-184	4.23e-182		Lipt1	1.70781	5.55e-19	3.55e-17
Ndufa8	1.65328	1.4e-93	9.19e-92		Dhrs4	1.70322	2.09e-17	1.12e-15
Ndufb2	1.64915	1.02e-59	4.41e-58		Atp5a1	1.68531	3.94e-12	1.12e-10
Aldoa	1.64661	3.58e-246	8.32e-244		Cox7a2	1.68352	3.46e-19	2.27e-17
Ndufs3	1.63658	1.49e-98	1.02e-96		Cox8a	1.68117	1.15e-12	3.5e-11
Atp5j2	1.63649	1.01e-84	6.07e-83		Pygl	1.68069	1.67e-10	3.72e-09
Dhrs4	1.62281	4.24e-76	2.31e-74		Acsf3	1.68061	2.78e-19	1.86e-17
Atp5o	1.61744	6.64e-77	3.63e-75		Gbe1	1.67983	1.37e-11	3.63e-10
Cyp51	1.6107	2.71e-39	7.71e-38		Ndufv3	1.66328	2.06e-16	9.85e-15
Nat1	1.60136	0.00979243	0.0271406		Pmvk	1.66252	1.63e-18	9.99e-17
Acacb	1.59638	5.2e-131	5.01e-129		Taldo1	1.65843	1.49e-13	5.05e-12
Sdhc	1.5908	1.52e-117	1.3e-115		Bckdha	1.65317	3.58e-12	1.03e-10
Uck1	1.5904	1.19e-115	9.89e-114		Coq3	1.64269	9.18e-21	7.16e-19
Cox10	1.58897	5.08e-36	1.33e-34		Ndufb2	1.63607	9.92e-22	8.62e-20
Akr1b10	1.58802	6.82e-41	2.02e-39		Fdps	1.63358	5.75e-25	7.87e-23
Dgat2	1.58739	2.81e-199	4.55e-197		Ldha	1.63234	1.16e-12	3.52e-11
Ndufb7	1.58349	3.56e-94	2.37e-92		Ndufb7	1.61842	2.87e-18	1.71e-16
Atp5l	1.57781	1.62e-40	4.73e-39		Nat1	1.59941	0.00086041	0.00386477
Ndufa13	1.57442	1.22e-112	9.91e-111		Atp5f1	1.59416	1.07e-16	5.37e-15
Ephx2	1.56587	1.37e-167	1.77e-165		Ndufa8	1.59354	5.71e-20	4.1e-18
Taldo1	1.55611	5.47e-131	5.25e-129		Dgat1	1.58753	2.34e-12	6.91e-11
Ndufb3	1.54638	6.96e-69	3.4e-67		Sdhc	1.5725	3.27e-15	1.37e-13
Chpt1	1.54482	1.29e-103	9.46e-102		Ndufc2	1.56663	3.95e-17	2.06e-15
Ndufs7	1.54446	8.09e-48	2.78e-46		Dgat2	1.56345	1.25e-05	0.00010255
Ppcs	1.54255	4.75e-23	8.38e-22		Ndufs7	1.5525	2.01e-16	9.66e-15
Echs1	1.54059	7e-163	8.62e-161		Eno1	1.54684	4.1e-12	1.16e-10
Acat2	1.53979	2.69e-77	1.49e-75		Eno1b	1.54681	4.09e-12	1.16e-10
Amacr	1.52599	1.37e-28	2.95e-27		Tpi1	1.53835	4.21e-10	8.77e-09
Coq3	1.52411	3.88e-41	1.15e-39		Akr1b10	1.53704	2.51e-23	2.8e-21
Ndufa12	1.51568	4.35e-17	5.87e-16		Hsd17b4	1.52206	2.33e-10	5.04e-09
Cox8a	1.51499	7.31e-110	5.82e-108		Coq5	1.52076	1.71e-16	8.33e-15
Coq5	1.48492	9.91e-57	4.03e-55		Cyp2u1	1.5194	7.17e-07	8.35e-06
Tst	1.47403	1.74e-98	1.19e-96		Idh1	1.51556	1.05e-15	4.61e-14
Aldh5a1	1.47092	6.54e-36	1.71e-34		Cmbl	1.51084	5.4e-11	1.3e-09
Psph	1.46768	9.54e-20	1.49e-18		Aacs	1.48995	9.3e-09	1.56e-07
Gcsh	1.46136	1.06e-55	4.19e-54		Itpk1	1.477	3.81e-24	4.85e-22
Atp5f1	1.46064	3.73e-33	9.13e-32		Pfkl	1.47389	5.1e-15	2.06e-13
Mdh1	1.4593	1.1e-158	1.34e-156		Ndufb3	1.4714	3.48e-14	1.24e-12
Pmvk	1.45476	6.12e-55	2.38e-53		Gcsh	1.47099	1.06e-11	2.86e-10
Ndufa4	1.44645	3.6e-52	1.35e-50		Aldh5a1	1.46611	9.84e-10	1.91e-08
Acss2	1.44478	1.99e-109	1.57e-107		Ndufb10	1.45466	6.34e-17	3.26e-15
Ndufb10	1.43844	6.98e-73	3.68e-71		Mlycd	1.44173	1.32e-15	5.64e-14
Ldha	1.42778	7.43e-104	5.49e-102		Pccb	1.43069	1.46e-09	2.76e-08
Tpi1	1.4252	3.15e-126	2.95e-124		Uck1	1.42862	1.05e-12	3.25e-11
Lss	1.42321	1.1e-24	2.09e-23		Ndufa13	1.42838	2.04e-14	7.41e-13
Hsd17b4	1.42224	3.68e-135	3.73e-133		Aldh4a1	1.41463	1.37e-11	3.64e-10
Gbe1	1.41902	5.77e-76	3.13e-74		Sephs2	1.41282	9.07e-15	3.48e-13
Nmnat1	1.41901	7.03e-18	9.88e-17		Hk2	1.39279	6.76e-07	7.93e-06
Ndufa2	1.41011	2.89e-99	2.01e-97		Crls1	1.39034	2.77e-14	9.95e-13
Aldh1a7	1.40948	1.27e-70	6.38e-69		Amacr	1.37889	7.21e-13	2.28e-11
Pccb	1.40371	6.02e-117	5.08e-115		Lss	1.37562	4.57e-15	1.85e-13
Aspa	1.38936	4.62e-24	8.5e-23		Ndufa6	1.36659	1.84e-16	8.94e-15
Pgp	1.38901	4.2e-18	5.98e-17		Hibadh	1.36217	1.24e-10	2.81e-09
Atp5h	1.38875	3.98e-46	1.32e-44		Mgll	1.35334	1.29e-05	0.00010553
Mgll	1.38503	1.36e-164	1.72e-162		Pkm	1.35021	1.59e-10	3.56e-09
Ndufc2	1.37958	2.02e-80	1.17e-78		Atp5e	1.34836	5.33e-13	1.71e-11
G6pdx	1.37876	8.28e-86	5.06e-84		Ndufb11	1.34659	1.09e-13	3.74e-12
Crls1	1.36545	2.43e-10	2.09e-09		Ppa1	1.34045	4.65e-10	9.65e-09
Agpat3	1.35721	2.66e-45	8.64e-44		Ndufa2	1.33723	1.15e-12	3.5e-11
Pecr	1.35502	1.42e-12	1.45e-11		Nat8l	1.33662	4.84e-06	4.5e-05
Hk2	1.35336	6.31e-93	4.11e-91		Fahd1	1.31405	2.37e-14	8.59e-13
Nat8l	1.34099	2.39e-64	1.12e-62		Atp5c1	1.30477	1.31e-10	2.97e-09
Gck	1.33705	0.00050151	0.00191437		Atp5h	1.30059	1.98e-13	6.64e-12
Pcyt2	1.33612	6.36e-62	2.85e-60		Atp5l	1.29394	3.66e-10	7.71e-09
Atp5e	1.32168	8.19e-61	3.62e-59		Pecr	1.2868	6.42e-11	1.53e-09
Cmbl	1.30241	5.54e-55	2.15e-53		Agpat3	1.27851	5.59e-12	1.57e-10
Dgat1	1.29676	1.42e-72	7.43e-71		Mut	1.25755	8.52e-10	1.68e-08
Nsdhl	1.275	1.16e-31	2.77e-30		Ppcs	1.22067	3.58e-13	1.17e-11
Sephs2	1.25671	1.27e-74	6.8e-73		Acox1	1.20754	1.16e-05	9.69e-05
Hibadh	1.23895	9.39e-57	3.83e-55		Lias	1.20338	7.31e-15	2.88e-13
Ppa1	1.21732	7.89e-75	4.25e-73		Ehhadh	1.18801	2.1e-05	0.00016006
Cdo1	1.20349	7.19e-134	7.06e-132		Aspa	1.17888	3.85e-11	9.58e-10
Pgls	1.20099	3.18e-27	6.53e-26		Ldhd	1.17431	0.00037756	0.00192686
Ndufa7	1.16251	1.05e-56	4.26e-55		Hagh	1.17309	2.62e-10	5.62e-09
Hibch	1.15576	1.95e-70	9.77e-69		Dolk	1.16768	5.73e-11	1.38e-09
Prkaca	1.12272	1.74e-57	7.24e-56		Cox10	1.162	4.57e-11	1.13e-09
Ldhd	1.11645	5.82e-14	6.55e-13		Psph	1.13179	1.71e-11	4.47e-10
Atp5c1	1.1119	1.03e-74	5.53e-73		Hibch	1.12977	5.8e-07	6.92e-06
Acox1	1.11149	3.82e-120	3.35e-118		Prkaca	1.12379	1.89e-06	1.98e-05
Aldh4a1	1.0965	3.08e-45	9.96e-44		Pgls	1.12064	9.82e-12	2.67e-10
Idh1	1.09541	4.86e-72	2.49e-70		Impa2	1.09521	4.16e-08	6.25e-07
Lias	1.07889	2.18e-27	4.5e-26		Pgp	1.08866	6.76e-12	1.88e-10
Hagh	1.07807	9.58e-41	2.81e-39		Pcyt2	1.08713	2.74e-13	9.02e-12
Pnpla3	1.06574	2.67e-38	7.39e-37		Dagla	1.08608	0.0013471	0.00559924
Cmpk1	1.06237	6.55e-41	1.94e-39		Acot1	1.05305	0.00153681	0.00622477
Gale	1.05384	4.11e-21	6.78e-20		Acot4	1.05265	1.28e-05	0.00010512
Aacs	1.03099	6.95e-64	3.22e-62		Ndufa7	1.04856	1.57e-08	2.55e-07
Mut	1.02861	1.05e-52	3.96e-51		G6pdx	1.03607	2.62e-06	2.64e-05
Idi1	1.02777	3.55e-10	2.98e-09		Idi1	1.03193	3.29e-06	3.2e-05
Dolk	1.00755	5.48e-35	1.4e-33		Cmpk1	1.0257	3.09e-10	6.56e-09
Acsl3	1.00486	4.14e-10	3.45e-09		Nmnat1	1.0252	8.49e-06	7.33e-05

## Sheet: Cold Cl common Down
	Cold vs RT:GSE86338						Cold vs RT:GSE164219						CL316,243 vs PBS:GSE86338					CL316,243 vs PBS:GSE129083
	gene	gene_id	log2FC(a4/control)	pval	padj		gene	gene_id	log2FC(C/N)	pval	padj		gene	log2FC(cl/control)	pval	padj		gene	log2FC	pvalue	padj
	C2	ENSMUSG00000024371	-1.54106	1.62e-37	1.39e-35		C2	ENSMUSG00000024371	-1.68956	1.99e-18	2.04e-16		C2	-2.00367	4.86e-56	1.95e-54		C2	-1.40457	1.16e-10	2.64e-09
	C4b	ENSMUSG00000073418	-1.65507	8.03e-218	1.86e-214		C4b	ENSMUSG00000073418	-1.78332	1.89e-31	7.01e-29		C4b	-1.82815	5.49e-184	7.85e-182		C4b	-1.05366	0.00010223	0.00062694
	Thbd	ENSMUSG00000074743	-1.88274	1.15e-53	1.68e-51		Thbd	ENSMUSG00000074743	-1.64857	3.51e-23	5.63e-21		Thbd	-1.4716	8.59e-24	1.55e-22		Thbd	-1.35389	6.95e-10	1.39e-08

## Sheet: Cold unique Down
	Cold vs RT:GSE86338						Cold vs RT:GSE164219
	gene	log2FC(a4/control)	pval	padj		gene	log2FC(C/N)	pval	padj
	C7	-3.69687	2.28e-51	3.13e-49		C7	-2.53741	6.52e-35	3.14e-32
	Cd209g	-3.12131	2.99e-42	3.16e-40		Lep	-2.38312	2.77e-26	5.99e-24
	Fn1	-3.06386	3.52e-269	2.85e-265		Col6a6	-2.24369	0.0037222	0.0193662
	Col14a1	-3.04665	4.22e-36	3.38e-34		Il1r2	-2.14493	1.95e-07	3.41e-06
	Itga11	-2.99414	2.25e-18	8.07e-17		Fn1	-1.98582	9.41e-14	4.78e-12
	Cd209f	-2.82615	6.45e-24	3.13e-22		Cd209g	-1.97342	3.22e-13	1.52e-11
	Itgam	-2.73715	1.71e-51	2.37e-49		Itga11	-1.9296	1.55e-09	4.04e-08
	Fgf7	-2.43973	0.00332482	0.0185391		Cd209a	-1.89044	1.08e-08	2.44e-07
	Il1r2	-2.4354	2.09e-19	8.1e-18		Cfh	-1.81744	3.74e-16	2.63e-14
	Xpnpep2	-2.2926	0.00010878	0.00094302		F13a1	-1.77897	3.72e-37	2.2e-34
	Lep	-2.24152	3.1e-150	2.96e-147		Egfr	-1.75377	4.11e-40	3.15e-37
	Thbs3	-2.20067	1.58e-16	5.12e-15		Cd209f	-1.63087	3.97e-07	6.51e-06
	Col6a6	-2.19355	3.75e-05	0.00036038		Abca9	-1.59393	3.25e-07	5.44e-06
	Col4a5	-2.18949	2.5e-07	3.56e-06		Cd209d	-1.57646	1.36e-07	2.49e-06
	Inhbb	-2.12867	1.32e-25	6.92e-24		Pdgfc	-1.56587	2.29e-21	3.24e-19
	F13a1	-2.05279	3.71e-70	8.12e-68		Cdkn2b	-1.53942	9.6e-08	1.82e-06
	Cfh	-2.02494	4.59e-15	1.34e-13		Bmp7	-1.52925	0.00108134	0.00688519
	Col1a1	-1.96879	1.07e-129	7.84e-127		Inhbb	-1.48599	4.16e-17	3.44e-15
	Abca9	-1.91198	3.98e-20	1.57e-18		Fgf7	-1.4465	0.00023637	0.0018971
	Col1a2	-1.89091	7.99e-223	3.23e-219		Xpnpep2	-1.42211	9.43e-05	0.0008652
	Abca6	-1.81356	1.24e-08	2.1e-07		Thbs3	-1.40728	1.45e-09	3.8e-08
	Col3a1	-1.7888	2.99e-184	5.38e-181		Col14a1	-1.40056	1.91e-08	4.13e-07
	Tnxb	-1.78635	1.15e-95	4.42e-93		Serping1	-1.39965	1.27e-08	2.85e-07
	Ccl24	-1.76361	5.51e-06	6.3e-05		Ccr1	-1.39252	0.00072985	0.00496759
	Cd209d	-1.62349	1.42e-11	3.17e-10		Abca8a	-1.36039	3.87e-07	6.39e-06
	Serping1	-1.55356	1.05e-83	3.1e-81		Mrc1	-1.35861	1.4e-17	1.31e-15
	Mrc1	-1.51311	3.07e-34	2.29e-32		Thbs2	-1.35065	8.09e-10	2.22e-08
	Bmp7	-1.49988	0.00023959	0.00190379		C1ra	-1.33671	8.9e-16	5.9e-14
	Pdgfc	-1.43287	5.83e-07	7.88e-06		Dcn	-1.33472	4.39e-19	4.96e-17
	Col6a3	-1.41357	3e-92	1.11e-89		Abca6	-1.28481	0.00373118	0.0193896
	Egfr	-1.33363	3e-21	1.26e-19		Abcc3	-1.28456	2e-05	0.00022034
	Plau	-1.32843	2.87e-17	9.7e-16		Ccl6	-1.27711	2.39e-05	0.00025915
	Nbl1	-1.32184	8.16e-14	2.19e-12		Plau	-1.26697	7.03e-16	4.78e-14
	Ccr1	-1.31344	0.00471903	0.0248036		Ptafr	-1.25692	1.94e-05	0.000215
	Dcn	-1.30118	6.37e-42	6.61e-40		C1s1	-1.24517	1.01e-26	2.3e-24
	Creb3l1	-1.28861	3.02e-05	0.00029603		Col3a1	-1.19101	6.27e-25	1.18e-22
	Ptafr	-1.20888	1.21e-10	2.51e-09		Col1a2	-1.16197	3.27e-15	2.04e-13
	Cdkn2b	-1.20018	0.00434231	0.0231695		Creb3l1	-1.15708	6.05e-11	1.96e-09
	C1ra	-1.19581	5.44e-33	3.94e-31		Ccl24	-1.14474	1.43e-05	0.0001659
	Thbs2	-1.1878	2.31e-18	8.25e-17		Col1a1	-1.10815	1.89e-08	4.09e-07
	Abca8a	-1.17408	5.74e-19	2.14e-17		Angpt1	-1.1007	0.0006761	0.0046851
	Abcc3	-1.15171	2.45e-05	0.00024463		Nbl1	-1.07637	1.95e-07	3.42e-06
	C3	-1.14233	5.43e-92	1.96e-89		Tnfrsf11a	-1.07321	0.00258284	0.0143391
	Cd209a	-1.12107	0.00027916	0.00217867		Itgam	-1.02898	7.81e-05	0.00073885
	C1s1	-1.1075	8.87e-48	1.13e-45		Col4a5	-1.02622	0.0022492	0.0127759
	Angpt1	-1.09552	1.31e-05	0.00013999		Csf1r	-1.02498	0.00081709	0.00544781
	Tnfrsf11a	-1.09053	5.22e-06	6e-05		Col6a3	-1.01597	8.85e-26	1.89e-23
	Csf1r	-1.08433	2.72e-35	2.11e-33		C3	-1.0154	1.63e-11	5.68e-10
	Ccl6	-1.02834	7.21e-25	3.65e-23		Tnxb	-1.00535	1.29e-10	3.98e-09

## Sheet: CL unique Down
	CL316,243 vs PBS:GSE86338					CL316,243 vs PBS:GSE129083
	log2FC(cl/control)	pval	padj			log2FC	pvalue	padj
Il1b	-2.67591	0.00672049	0.0195004		Cish	-2.13755	0.0001443	0.0008439
Pla2g4f	-2.09012	0.00246422	0.00801734		Ptch2	-1.96148	6.14e-09	1.05e-07
Tnni3	-1.46233	0.00149848	0.00513336		Fos	-1.71594	6.05e-07	7.19e-06
Cacna2d4	-1.45069	0.00697336	0.0201756		Cd14	-1.36283	7.6e-13	2.39e-11
Gli1	-1.40375	0.00868277	0.0244157		Ntrk2	-1.34186	9.83e-11	2.29e-09
Cish	-1.37541	1.21e-12	1.24e-11		Tnni3	-1.33276	3.12e-07	3.94e-06
Fos	-1.36057	0.0101491	0.0279886		Il1b	-1.24127	0.0076082	0.0236649
Ptch2	-1.3442	0.00955548	0.0266082		Ugt8a	-1.21308	1.32e-06	1.43e-05
Ntrk2	-1.31495	1.36e-05	6.81e-05		Gli1	-1.16171	4.23e-05	0.00029453
Ugt8a	-1.26571	0.0165673	0.0426758		Pla2g4f	-1.1236	0.00082375	0.00373133
Slc1a3	-1.22518	2.05e-45	6.7e-44		Cacna2d4	-1.09908	2.73e-05	0.00020162
Shank1	-1.07078	0.00118445	0.00414674		Shank1	-1.0582	6.78e-05	0.00044187
Cd14	-1.0505	1.32e-05	6.65e-05		Slc1a3	-1.02711	9.35e-07	1.06e-05
