# Supplementary material for: Comparative Transcriptome Profiling of Cold Exposure and β3-AR Agonist CL316,243-Induced Browning of White Fat
Source: Front Physiol. 2021 May 4;12:667698. doi: 10.3389/fphys.2021.667698 (PMC8129586; doi:10.3389/fphys.2021.667698)
Supplement: Supplementary Figure 3 — Gene ontology (GO) biological process analysis of commonly regulated genes in iWAT of mice upon CL administration from two RNA-seq datasets. (A,B) GO analysis for overlapped upregulated (A) and downregulated (B) DEGs from iWAT of mice under CL administration as shown in GSE86338 and GSE129083 datasets. [file Data_Sheet_3.XLSX]

## Sheet: Sheet1
Table S2: List of primers used in qPCR validation
Gene symbol	Forward Primer	Reverse Primer
Ucp1	GGCCCTTGTAAACAACAAAATAC	GGCAACAAGAGCTGACAGTAAAT
Cox7a1	GCTCTGGTCCGGTCTTTTAGC	GTACTGGGAGGTCATTGTCGG
Cpt1b	GCACACCAGGCAGTAGCTTT	CAGGAGTTGATTCCAGACAGGTA
C2	CGGTGGTAATTTCACCCTCAG	GGTGTGATGTGAGCTAGACCT
C4b	ACTTCAGCAGCTTAGTCAGGG	GTCCTTTGTTTCAGGGGACAG
Gyk	TGAACCTGAGGATTTGTCAGC	CCATGTGGAGTAACGGATTTCG
Alas2	GCAGGGCAACAGGACTTTG	ACAGGACCGTAGCAACATAGC
Acaca	GATGAACCATCTCCGTTGGC	GACCCAATTATGAATCGGGAGTG
Hagh	CCTGCCCTGACTGACAACTAC	GCAGCTTCTATAACCTTCTGTGG
Acss2	AAACACGCTCAGGGAAAATCA	ACCGTAGATGTATCCCCCAGG
Fn1	ATGTGGACCCCTCCTGATAGT	GCCCAGTGATTTCAGCAAAGG
Col6a6	GTGGACAGCTCCGATCACCTA	GGGCGTTCCCTATCTTCAGG
Il1b	GCAACTGTTCCTGAACTCAACT	ATCTTTTGGGGTCCGTCAACT
Fos	CGGGTTTCAACGCCGACTA	TTGGCACTAGAGACGGACAGA
